# Supplementary material for: Understanding the Metabolic Effects of Surgically Induced Renal Ischemia in Humans: A Temporal Approach
Source: Metabolites. 2025 Jul 8;15(7):462. doi: 10.3390/metabo15070462 (PMC12300224; doi:10.3390/metabo15070462)
Supplement: Supplementary file 1 [file metabolites-15-00462-s001.zip]

Archive with 1 entries (1 files):
- metabolites-3661334-supplementary.pdf
